# Supplementary material for: Fundamental Understanding of Multicellular Triboelectric Nanogenerator with Different Electrical Configurations
Source: Micromachines (Basel). 2023 Jun 29;14(7):1333. doi: 10.3390/mi14071333 (PMC10383503; doi:10.3390/mi14071333)
Supplement: Supplementary file 1 [file micromachines-14-01333-s001.zip]

Archive with 1 entries (1 files):
- micromachines-2450498-supplementary.pdf
